# Supplementary material for: Evaluating the Quality of Latent Tuberculosis Infection Screening in Ireland: A Single-Centre Retrospective Cohort Study
Source: Trop Med Infect Dis. 2022 Jan 28;7(2):19. doi: 10.3390/tropicalmed7020019 (PMC8880574; doi:10.3390/tropicalmed7020019)
Supplement: Supplementary file 1 [file tropicalmed-07-00019-s001.zip]

Archive with 1 entries (1 files):
- tropicalmed-1516930-supplementary.pdf
